# Supplementary material for: Combined Fluorescence Fluctuation and Spectrofluorometric Measurements Reveal a Red-Shifted, Near-IR Emissive Photo-Isomerized Form of Cyanine 5
Source: Int J Mol Sci. 2023 Jan 19;24(3):1990. doi: 10.3390/ijms24031990 (PMC9916991; doi:10.3390/ijms24031990)
Supplement: Supplementary file 1 [file ijms-24-01990-s001.zip]

Archive with 1 entries (1 files):
- ijms-2138687-supplementary.pdf
